# Supplementary material for: iLDA‐SGCN: Identifying Associations Between Age‐Related Diseases and Long Non‐Coding RNAs Using Dual Graph Convolutional Networks
Source: Aging Cell. 2026 Jun 9;25(6):e70572. doi: 10.1111/acel.70572 (PMC13249584; doi:10.1111/acel.70572)
Supplement: Supplementary file 1 — Table S1: Performances of the parameters Epoch and weight decay factor on LncRNADisease, and MNDR. Table S2: Performances of the parameters learning rate and weight decay factor on LncRNADisease and MNDR. Table S3: The impact of GCN layers on the predictive performance of iLDA‐SGCN. [file ACEL-25-e70572-s001.xlsx]

## Sheet: Title page
iLDA-SGCN: Identifying associations between age-related diseases and long non-coding RNAs using dual graph convolutional networks
1, 2Yu Guo, 1, 2Shizheng Qiu, 1, 2Zhishuai Zhang, 1, 2Jirui Guo, 1, 2Haozheng Liang, 1, 2Huanyu You, 3Fengjuan Lu*, 4Yanwei Xu*, 1, 2Yang Hu*
1Center for Bioinformatics, Faculty of Computing, Harbin Institute of Technology, Harbin, China.
2Key Laboratory of Biological Bigdata, Ministry of Education, Harbin Institute of Technology, Harbin, China.
3Beidahuang Industry Group General Hospital, Harbin 150086, China
4Beidahuang Group Neuropsychiatric Prevention and Treatment Hospital, Harbin 150086, China

## Sheet: Table S1
Table S1. Performances of the parameters Epoch and weight decay factor on LncRNADisease, and MNDR.
Dataset	Weight decay factor	Epoch	AUC	AUPR
MNDR	0.01	500	0.956384	0.964874
		1000	0.95854	0.96636
		1500	0.95854	0.96636
		2000	0.95854	0.96636
		2500	0.95854	0.96636
		3000	0.95854	0.96636
	0.001	500	0.958065	0.965868
		1000	0.9603	0.967805
		1500	0.9603	0.967805
		2000	0.9603	0.967805
		2500	0.9603	0.967805
		3000	0.9603	0.967805
lncRNADisease	0.01	500	0.890936	0.900025
		1000	0.89358	0.901574
		1500	0.89358	0.901574
		2000	0.89358	0.901574
		2500	0.89358	0.901574
		3000	0.89358	0.901574
	0.001	500	0.893778	0.90155
		1000	0.895567	0.900719
		1500	0.895567	0.900719
		2000	0.895567	0.900719
		2500	0.895567	0.900719
		3000	0.895567	0.900719

## Sheet: Table S2
Table S2. Performances of the parameters learning rate and weight decay factor on LncRNADisease and MNDR.
Dataset	weight decay factor	lr	AUC	AUPR
LncRNADisease	0.01	0.01	0.789961	0.784143
		0.001	0.95854	0.96636
		0.0001	0.957299	0.966266
MNDR	0.001	0.01	0.827239	0.844743
		0.001	0.9603	0.967805
		0.0001	0.957622	0.96748

## Sheet: Table S3
Table S3. The impact of GCN layers on the predictive performance of iLDA-SGCN
Number of layers	AUC	AUPR
1	0.6134	0.6089
2	0.6923	0.6846
3	0.6785	0.6654
4	0.6784	0.6702
